# Supplementary material for: Predicting Post-Disaster Post-Traumatic Stress Disorder Symptom Trajectories: The Role of Pre-Disaster Traumatic Experiences
Source: Int J Environ Res Public Health. 2024 Jun 8;21(6):749. doi: 10.3390/ijerph21060749 (PMC11204121; doi:10.3390/ijerph21060749)
Supplement: Supplementary file 1 [file ijerph-21-00749-s001.zip]

Archive with 1 entries (1 files):
- ijerph-3014871-supplementary.pdf
